# Supplementary material for: Diversity and Ecology of Lobophora Species Associated with Coral Reef Systems in the Western Gulf of Thailand, including the Description of Two New Species
Source: Plants (Basel). 2022 Dec 2;11(23):3349. doi: 10.3390/plants11233349 (PMC9739394; doi:10.3390/plants11233349)
Supplement: Supplementary file 1 [file plants-11-03349-s001.zip]

Archive with 11 entries (11 files):
- Figure S1. Specimen-level maximum likelihood (PhyML) phylogenetic tree of the brown algal genus Lobophora (Dictyotlaes, Phaeophyceae) construc.pdf
- Figure S2. Specimen-level maximum likelihood (PhyML) phylogenetic tree of the brown algal genus Lobophora (Dictyotlaes, Phaeophy.pdf
- Figure S3. Specimen-level maximum likelihood (PhyML) phylogenetic tree of the brown algal genus Lobophora (Dictyotlaes, Phaeophy.pdf
- Figure S4. In situ photographs of interaction between Lobophora and corals.pdf
- Figure S5. Map of sampling sites.pdf
- Figure S6. Relationships between two features from hierarchical cluster analysis based on the clustering.pdf
- Table S1. Interactions between Lobophora species and scleractinian corals in the study sites.pdf
- Table S2. Algal specimens detials in this study.xlsx
- Table S3. Primers, PCR and sequencing conditions.pdf
- Table S4. Voucher and GenBank accession data for additional specimens used for phylogenetic reconstruc-tions.xlsx
- Table S5. Distance matrix of Lobophora species with euclidean method.pdf
