# Supplementary material for: Diversity and Ecology of Lobophora Species Associated with Coral Reef Systems in the Western Gulf of Thailand, including the Description of Two New Species
Source: Plants (Basel). 2022 Dec 2;11(23):3349. doi: 10.3390/plants11233349 (PMC9739394; doi:10.3390/plants11233349)
Supplement: Supplementary file 1 [file plants-11-03349-s001.zip › Table S2. Algal specimens detials in this study.xlsx]

## Sheet: Sheet1
Genetic codes	Collector_number	Herbarium_number	Herbarium	Genus	Species	Day	Month	Year	Location	City	Province	Region	Country	Latitude	Longitude	Collector	Depth	Dorsal cell	Ventral cell
LB26	Klomjit135	THNHM-P-2020-0291	THNHM	Lobophora	lamourouxii	13	March	2020	Taen Island	Samui	Surat Thani	Western Gulf of Thailand	Thailand	09°22'02"	99°55'55"	A.Klomjit	3	2	2
LB27	Klomjit136	THNHM-P-2020-0292	THNHM	Lobophora	lamourouxii	13	March	2020	Taen Island	Samui	Surat Thani	Western Gulf of Thailand	Thailand	09°22'02"	99°55'55"	A.Klomjit	3	2	2
LB44	Klomjit101	THNHM-P-2020-0262	THNHM	Lobophora	obscura13	14	January	2020	Sing Island	Bang Saphan Noi	Prachuap Khiri Khan	Western Gulf of Thailand	Thailand	11°03'18"	99°31'29"	A.Klomjit	2	5	4
LB45	Klomjit102	THNHM-P-2020-0263	THNHM	Lobophora	obscura13	14	January	2020	Sang Island	Bang Saphan Noi	Prachuap Khiri Khan	Western Gulf of Thailand	Thailand	11°01'59"	99°30'58"	A.Klomjit	2	5	4
LB37	Klomjit103	THNHM-P-2020-0264	THNHM	Lobophora	obscura13	4	March	2020	Kula Island	Muang Chumphon	Chumphon	Western Gulf of Thailand	Thailand	10º15ʹ04ʺ	99º15ʹ19ʺ	A.Klomjit	6-7	2	3
LB41	Klomjit104	THNHM-P-2020-0265	THNHM	Lobophora	obscura13	3	March	2020	Ngam Yai Island	Muang Chumphon	Chumphon	Western Gulf of Thailand	Thailand	10º29ʹ43ʺ	99º25ʹ17ʺ	A.Klomjit	4-5	3-4	2
LB42	Klomjit105	THNHM-P-2020-0266	THNHM	Lobophora	obscura13	4	March	2020	Rang Kachiu Island	Muang Chumphon	Chumphon	Western Gulf of Thailand	Thailand	10º19ʹ06ʺ	99º17ʹ56ʺ	A.Klomjit	4-5	5	3
LB43	Klomjit106	THNHM-P-2020-0267	THNHM	Lobophora	obscura13	4	March	2020	Maphrao Island	Muang Chumphon	Chumphon	Western Gulf of Thailand	Thailand	10º23ʹ22ʺ	99º17ʹ31ʺ	A.Klomjit	1-2	4	2-3
LB09	Klomjit107	THNHM-P-2020-0268	THNHM	Lobophora	obscura13	24	March	2020	East of Sam Sao Island	Samui	Surat Thani	Western Gulf of Thailand	Thailand	09°39'35''	99°40'44''	A.Klomjit	1-2	5-6	3-4
LB10	Klomjit108	THNHM-P-2020-0269	THNHM	Lobophora	obscura13	24	March	2020	East of Sam Sao Island	Samui	Surat Thani	Western Gulf of Thailand	Thailand	09°39'35''	99°40'44''	A.Klomjit	1-2	4-5	3-4
LB12	Klomjit109	THNHM-P-2020-0270	THNHM	Lobophora	obscura13	24	March	2020	East of Sam Sao Island	Samui	Surat Thani	Western Gulf of Thailand	Thailand	09°39'35''	99°40'44''	A.Klomjit	1-2	4-5	4-5
LB17	Klomjit110	THNHM-P-2020-0271	THNHM	Lobophora	obscura13	23	March	2020	Hin Dab Island	Samui	Surat Thani	Western Gulf of Thailand	Thailand	09°40'48''	99°41'06''	A.Klomjit	1-3	2	3-4
LB18	Klomjit111	THNHM-P-2020-0272	THNHM	Lobophora	obscura13	23	March	2020	Hin Dab Island	Samui	Surat Thani	Western Gulf of Thailand	Thailand	09°40'48''	99°41'06''	A.Klomjit	1-3	2	3-4
LB19	Klomjit112	THNHM-P-2020-0273	THNHM	Lobophora	obscura13	23	March	2020	Hin Dab Island	Samui	Surat Thani	Western Gulf of Thailand	Thailand	09°40'48''	99°41'06''	A.Klomjit	1-3	4-5	3-4
LB07	Klomjit113	THNHM-P-2020-0274	THNHM	Lobophora	obscura13	24	March	2020	North of Sam Sao Island	Samui	Surat Thani	Western Gulf of Thailand	Thailand	09°39'16''	99°40'54''	A.Klomjit	3-4	4-5	3-4
LB08	Klomjit114	THNHM-P-2020-0275	THNHM	Lobophora	obscura13	24	March	2020	West of Sam Sao Island	Samui	Surat Thani	Western Gulf of Thailand	Thailand	09°39'55''	99°40'48''	A.Klomjit	3-4	4	3
LB16	Klomjit115	THNHM-P-2020-0276	THNHM	Lobophora	obscura13	24	March	2020	West of Sam Sao Island	Samui	Surat Thani	Western Gulf of Thailand	Thailand	09°39'55''	99°40'48''	A.Klomjit	2-3	n/a	n/a
LB23	Klomjit121	THNHM-P-2020-0277	THNHM	Lobophora	obscura12	13	March	2020	Taen Island	Samui	Surat Thani	Western Gulf of Thailand	Thailand	09°22'02"	99°55'55"	A.Klomjit	3-4	6	5
LB24	Klomjit122	THNHM-P-2020-0278	THNHM	Lobophora	obscura12	13	March	2020	Taen Island	Samui	Surat Thani	Western Gulf of Thailand	Thailand	09°22'02"	99°55'55"	A.Klomjit	3-4	4	3-4
LB40	Klomjit116	THNHM-P-2020-0257	THNHM	Lobophora	chumphonensis sp. nov.	5	March	2020	Reat Island	Muang Chumphon	Chumphon	Western Gulf of Thailand	Thailand	10º22ʹ20ʺ	99º19ʹ35ʺ	A.Klomjit	5	3	2
LB39	Klomjit117	THNHM-P-2020-0258	THNHM	Lobophora	chumphonensis sp. nov.	5	March	2020	Mattra Island	Muang Chumphon	Chumphon	Western Gulf of Thailand	Thailand	10º39ʹ80ʺ	99º34ʹ65ʺ	A.Klomjit	5	2-3	2-3
LB03	Klomjit118	THNHM-P-2020-0259	THNHM	Lobophora	chumphonensis sp. nov.	24	March	2020	West of Sam Sao Island	Samui	Surat Thani	Western Gulf of Thailand	Thailand	09°39'55''	99°40'48''	A.Klomjit	3-4	2-3	2-3
LB04	Klomjit119	THNHM-P-2020-0260	THNHM	Lobophora	chumphonensis sp. nov.	24	March	2020	West of Sam Sao Island	Samui	Surat Thani	Western Gulf of Thailand	Thailand	09°39'55''	99°40'48''	A.Klomjit	3-4	5-6	3-4
LB06	Klomjit120	THNHM-P-2020-0261	THNHM	Lobophora	chumphonensis sp. nov.	24	March	2020	West of Sam Sao Island	Samui	Surat Thani	Western Gulf of Thailand	Thailand	09°39'55''	99°40'48''	A.Klomjit	3-4	2	2
LB05	Klomjit123	THNHM-P-2020-0279	THNHM	Lobophora	thailandensis sp.nov.	24	March	2020	West of Sam Sao Island	Samui	Surat Thani	Western Gulf of Thailand	Thailand	09°39'55''	99°40'48''	A.Klomjit	3-4	2-3	4
LB11	Klomjit124	THNHM-P-2020-0280	THNHM	Lobophora	thailandensis sp.nov.	24	March	2020	East of Sam Sao Island	Samui	Surat Thani	Western Gulf of Thailand	Thailand	09°39'35''	99°40'44''	A.Klomjit	1-2	1-2	3
LB13	Klomjit125	THNHM-P-2020-0281	THNHM	Lobophora	thailandensis sp.nov.	24	March	2020	East of Sam Sao Island	Samui	Surat Thani	Western Gulf of Thailand	Thailand	09°39'35''	99°40'44''	A.Klomjit	1-2	2	3-4
LB14	Klomjit126	THNHM-P-2020-0282	THNHM	Lobophora	thailandensis sp.nov.	24	March	2020	East of Sam Sao Island	Samui	Surat Thani	Western Gulf of Thailand	Thailand	09°39'35''	99°40'44''	A.Klomjit	1-2	2	4
LB15	Klomjit127	THNHM-P-2020-0283	THNHM	Lobophora	thailandensis sp.nov.	24	March	2020	East of Sam Sao Island	Samui	Surat Thani	Western Gulf of Thailand	Thailand	09°39'35''	99°40'44''	A.Klomjit	1-2	1-2	3
LB22	Klomjit128	THNHM-P-2020-0284	THNHM	Lobophora	thailandensis sp.nov.	23	March	2020	Tai Plao Island	Samui	Surat Thani	Western Gulf of Thailand	Thailand	09°42'22"	99°40'33"	A.Klomjit	1-3	2	3-4
LB20	Klomjit129	THNHM-P-2020-0285	THNHM	Lobophora	thailandensis sp.nov.	23	March	2020	Hin Dab Island	Samui	Surat Thani	Western Gulf of Thailand	Thailand	09°40'48''	99°41'06''	A.Klomjit	1-3	4-5	3-4
LB29	Klomjit130	THNHM-P-2020-0286	THNHM	Lobophora	thailandensis sp.nov.	13	March	2020	Taen Island	Samui	Surat Thani	Western Gulf of Thailand	Thailand	09°22'02"	99°55'55"	A.Klomjit	3-4	2	4
LB33	Klomjit131	THNHM-P-2020-0287	THNHM	Lobophora	thailandensis sp.nov.	12	March	2020	Samui Island	Samui	Surat Thani	Western Gulf of Thailand	Thailand	09°24'48"	99°58'26"	A.Klomjit	3-4	2	3
LB34	Klomjit132	THNHM-P-2020-0288	THNHM	Lobophora	thailandensis sp.nov.	12	March	2020	Samui Island	Samui	Surat Thani	Western Gulf of Thailand	Thailand	09°24'48"	99°58'26"	A.Klomjit	3-4	2	2
LB35	Klomjit133	THNHM-P-2020-0289	THNHM	Lobophora	thailandensis sp.nov.	4	March	2020	Kula Island	Muang Chumphon	Chumphon	Western Gulf of Thailand	Thailand	10º15ʹ04ʺ	99º15ʹ19ʺ	A.Klomjit	6-7	7	4
LB38	Klomjit134	THNHM-P-2020-0290	THNHM	Lobophora	thailandensis sp.nov.	4	March	2020	Kula Island	Muang Chumphon	Chumphon	Western Gulf of Thailand	Thailand	10º15ʹ04ʺ	99º15ʹ19ʺ	A.Klomjit	6-7	2	3
