# Supplementary material for: Diversity and Ecology of Lobophora Species Associated with Coral Reef Systems in the Western Gulf of Thailand, including the Description of Two New Species
Source: Plants (Basel). 2022 Dec 2;11(23):3349. doi: 10.3390/plants11233349 (PMC9739394; doi:10.3390/plants11233349)
Supplement: Supplementary file 1 [file plants-11-03349-s001.zip › Table S4. Voucher and GenBank accession data for additional specimens used for phylogenetic reconstruc-tions.xlsx]

## Sheet: Sheet1
Appendix S5. Voucher and GenBank accession data for additional specimens used for phylogenetic reconstructions.
Genus	Species	Voucher	cox3	psbA	rbcL
Lobophora	abaculusa	CV3250		KM488034
Lobophora	abaculusa	LOY20			KM488178
Lobophora	abaculusa	LOY201	KM487894
Lobophora	abscondita	CV3058		KM488065
Lobophora	abscondita	CV3097	KM487776
Lobophora	abscondita	IRD10198			KM488130
Lobophora	abscondita	IRD11078		MK298224	MK298245
Lobophora	abscondita	IRD7919		KM488064	KM488129
Lobophora	abscondita	PAP509	KU353162	KU352935	KU353030
Lobophora	adpressa1	LAF06621	KU364211
Lobophora	adpressa1	MX0096		KU352955	KU353001
Lobophora	adpressa2	LAF06600	KU364206
Lobophora	adpressa2	LAF06623		KU364258	KU364173
Lobophora	africana	TZ0751	MZ419336	KU352938	KU353021
Lobophora	agardhii	CP15811	MN240122	MW225643	MW223332
Lobophora	antsirananaensis	MADA18ALG108	MW510173	MW510999
Lobophora	antsirananaensis	MADA18ALG112			MW511033
Lobophora	asiatica	CV3068		KM488073
Lobophora	asiatica	NNW16			AB548390
Lobophora	asiatica	Sun1	KU353338
Lobophora	astrolobeae	IRD10237		KU352950
Lobophora	astrolobeae	PNGMAD4072	KU353170
Lobophora	astrolobeae	SAP109518			AB665262
Padina	boergesenii	FEZA1227		HF559025
Padina	boergesenii	TZ0520			JQ364061
Padina	boergesenii	TZ0624	JQ363950
Lobophora	boudeuseae	IRD10234	KU353344
Lobophora	boudeuseae	PAP507			KU353050
Lobophora	boudeuseae	PAP762		KU352890
Lobophora	boussoleae	AZO13	MW510218
Lobophora	boussoleae	HV03441		KU352928	KU353108
Lobophora	caboverdeana	CHA017		MN190599	MN190602
Lobophora	canariensis	ODC2202			KU353057
Lobophora	canariensis	ODC2383	KU353274	KU352872
Lobophora	ceylanica	JN040	KU353187		KU353028
Lobophora	challengeriae	DHO0214			KU353141
Lobophora	challengeriae	MW1009	KU353427	KU352979
Lobophora	colombiana	LAF06430	KU364202	KU364247
Lobophora	colombiana	LAF06536			MH885830
Lobophora	coquilleae	PAP446		KU352957	KU353034
Lobophora	coquilleae	PHV594	KU353295
Lobophora	dagamae	ODC2364	KU353362
Lobophora	dagamae	ODC2385		KU352862	KU353155
Lobophora	declerckii	CP15474		MW225631
Lobophora	declerckii	d9471			AB665281
Lobophora	declerckii	KR260319	PC0143238
Lobophora	delicata	BDA1321	KR260316
Lobophora	delicata	CV3267			MH726491
Lobophora	delicata	ODC2063		KU353110
Lobophora	dimorpha	CV3044			KM488190
Lobophora	dimorpha	CV3233	MW223527
Lobophora	dimorpha	IRD10227		KM488077
Lobophora	dispersa	LAF04331			KU364150
Lobophora	dispersa	LMD1576		KU352987
Lobophora	dispersa	LMD1597	KU353414
Lobophora	endeavouriae	JN091			KU353075
Lobophora	endeavouriae	LAF05851	KU364198
Lobophora	endeavouriae	LAF5851		KU364241
Lobophora	esperanceae	PAP538		KU352960
Lobophora	esperanceae	PAP578			KU353039
Lobophora	esperanceae	PNGMAD3918	KU353283
Lobophora	gibbera	EUR262	KU353164
Lobophora	gibbera	IRD11058			KM488139
Lobophora	gibbera	IRD275		KM488069
Lobophora	gloriosa	GLO038			KU353027
Lobophora	gloriosa	GLO180	KU353185
Lobophora	gloriosa	GLO308		KU352939
Dictyota	grossedentata	TZ0490	MK516767	JQ061043	MW223220
Lobophora	guadeloupensis	CWV0822	MN240017
Lobophora	hederacea	IRD10190			KM488169
Lobophora	hederacea	IRD11196	MW223529
Lobophora	hederacea	IRD7880		KM488051
Lobophora	isselii	CWV2674		MW511004	MW511023
Lobophora	isselii	MADA18ALG569	MW510197
Lobophora	lamourouxii	CP15461			MW223364
Lobophora	lamourouxii	IRD11168		MW225642
Lobophora	lamourouxii	IRD11176	MN240030
Lobophora	lessepsiana	AZO19	MW510208
Lobophora	lessepsiana	D5997			OK030458
Lobophora	lessepsiana	IRD11156		KU352961
Lobophora	littlerorum	GUA061	MN240121	MW225644	MW223333
Lobophora	madagascarensis	MADA18ALG076	MW510176
Lobophora	madagascariensis	CWV2667		MW510996	MW511037
Lobophora	monticola	IRD7878		KM488046	KM488162
Lobophora	monticola	IRD7882	KM487818
Lobophora	nigrescens	HV2431	KU353377	KU352864
Lobophora	nigrescens	SAL36			DQ866924
Lobophora	novae	JN234			KU353042
Lobophora	novae	LMD1618	KU353195	KU352869
Lobophora	obscura1	d9520			AB665264
Lobophora	obscura11	PF1389	OK030260	OK030410	OK030501
Lobophora	obscura2	CV3092			KM488144
Lobophora	obscura2	IRD10187	KM487780	KM488072
Lobophora	obscura4	IRD7884	KM487779		KM488141
Lobophora	zmaragdina	MUS2098	MW223530	KU352944	KU353007
Lobophora	obscura5	CV3089			KM488143
Lobophora	obscura5	CV3115	KM487781
Lobophora	obscura7	NVT093	KU353166	KU352951	KU353019
Lobophora	obscura8	IRD8157		KU352952
Lobophora	obscura8	MQ11192			KU353017
Lobophora	obscura9	IRD11144		MW225649
Lobophora	obscura9	IRD11154	MW223531		MW223338
Lobophora	pachyventera1	d3577	AB665378		AB665267
Lobophora	pachyventera1	d5110	AB665376		AB665265
Lobophora	pachyventera1	TAHL20		DQ866942	DQ866930
Lobophora	pachyventera2	CV3095	KM487802	KM488058
Lobophora	pachyventera2	IRD7881			KM488127
Lobophora	pachyventera3	SAP109519	AB665379		AB665268
Lobophora	pachyventera4	d5184	AB665380		AB665269
Lobophora	providenceae	PF1513	OK030269
Lobophora	providenceae	PF1765		OK030406	OK030461
Lobophora	rickeri	GWS022754	KU353237
Lobophora	rickeri	GWS023129		KU352895
Lobophora	rickeri	GWS023589			KU353070
Lobophora	rosacea	CV3065		KM488004
Lobophora	rosacea	CV3249	KM487913
Lobophora	rosacea	IRD10209			KM488110
Lobophora	schneideri	KR260367	STX0156
Lobophora	schneideri	ODC2201			KU353133
Lobophora	schneideri	ODC2371		KU352966
Lobophora	setchellii	PF402-10	OK030236
Lobophora	setchellii	PF806		OK030430	OK030510
Lobophora	soaresii	MADA18ALG275	MW510175	MW510995	MW511036
Lobophora	sonderi	LT0326			KU353152
Lobophora	sonderi	LT0348	KU353367
Lobophora	sonderi	LT0368		KU352860
Lobophora	undulata	CV3059		KM488044
Lobophora	undulata	CV3159	KM487843
Lobophora	undulata	IRD10202			KM488149
Newhousia	yhaga	IRD11128	KU249203		KU249202
Newhousia	yhaga	PC0063019		KU249195
Lobophora	obscura13	THNHM-P-2020-0269	OP380393	OP676233
Lobophora	thailandensis sp.nov.	THNHM-P-2020-0280	OP380394	OP676234
Lobophora	obscura13	THNHM-P-2020-0270	OP380395
Lobophora	thailandensis sp.nov.	THNHM-P-2020-0281	OP380396	OP676235
Lobophora	thailandensis sp.nov.	THNHM-P-2020-0282	OP380397
Lobophora	thailandensis sp.nov.	THNHM-P-2020-0283	OP380398
Lobophora	obscura13	THNHM-P-2020-0276	OP380399	OP676236	OP723340
Lobophora	obscura13	THNHM-P-2020-0271	OP380400
Lobophora	obscura13	THNHM-P-2020-0272	OP380401
Lobophora	obscura13	THNHM-P-2020-0273	OP380402
Lobophora	thailandensis sp.nov.	THNHM-P-2020-0285	OP380403	OP676237
Lobophora	thailandensis sp.nov.	THNHM-P-2020-0284	OP380404
Lobophora	obscura12	THNHM-P-2020-0277	OP380405	OP676238	OP676244
Lobophora	obscura12	THNHM-P-2020-0278	OP380406	OP676239	OP723341
Lobophora	lamourouxii	THNHM-P-2020-0291	OP380407	OP676240	OP723342
Lobophora	lamourouxii	THNHM-P-2020-0292	OP380408	OP676241
Lobophora	thailandensis sp.nov.	THNHM-P-2020-0286	OP380409
Lobophora	chumphonensis sp. nov.	THNHM-P-2020-0259	OP380386	OP676229	OP723338
Lobophora	thailandensis sp.nov.	THNHM-P-2020-0287	OP380410
Lobophora	thailandensis sp.nov.	THNHM-P-2020-0288	OP380411
Lobophora	thailandensis sp.nov.	THNHM-P-2020-0289	OP380412
Lobophora	obscura13	THNHM-P-2020-0264	OP380413
Lobophora	thailandensis sp.nov.	THNHM-P-2020-0290	OP380414
Lobophora	chumphonensis sp. nov.	THNHM-P-2020-0258	OP380415	OP676242	OP723343
Lobophora	chumphonensis sp. nov.	THNHM-P-2020-0260	OP380387	OP676230	OP723339
Lobophora	chumphonensis sp. nov.	THNHM-P-2020-0257	OP380416
Lobophora	obscura13	THNHM-P-2020-0265	OP380417	OP729170	OP676245
Lobophora	obscura13	THNHM-P-2020-0266	OP380418
Lobophora	obscura13	THNHM-P-2020-0267	OP380419
Lobophora	obscura13	THNHM-P-2020-0262	OP380420
Lobophora	obscura13	THNHM-P-2020-0263	OP380421
Lobophora	thailandensis sp.nov.	THNHM-P-2020-0279	OP380388
Lobophora	chumphonensis sp. nov.	THNHM-P-2020-0261	OP380389
Lobophora	obscura13	THNHM-P-2020-0274	OP380390	OP676231	OP676243
Lobophora	obscura13	THNHM-P-2020-0275	OP380391	OP729171
Lobophora	obscura13	THNHM-P-2020-0268	OP380392	OP676232
